# Supplementary material for: Microbial Succession in the Gut: Directional Trends of Taxonomic and Functional Change in a Birth Cohort of Spanish Infants
Source: PLoS Genet. 2014 Jun 5;10(6):e1004406. doi: 10.1371/journal.pgen.1004406 (PMC4046925; doi:10.1371/journal.pgen.1004406)
Supplement: Table S3 — Taxon abundances per sample. Numbers correspond to raw sequence counts. (TXT) [file pgen.1004406.s009.txt]

	Abiotrophia	Acaryochloris	Acetivibrio	Acetobacter	Acetohalobium	Acholeplasma	Achromobacter	Acidaminococcus	Acidimicrobium	Acidiphilium	Acidithiobacillus	Acidobacterium	Acidothermus	Acidovorax	Acinetobacter	Actinobacillus	Actinomyces	Actinoplanes	Actinosynnema	Aeribacillus	Aerococcus	Aeromicrobium	Aeromonas	Afipia	Aggregatibacter	Agrobacterium	Ahrensia	Akkermansia	Albidiferax	Alcaligenes	Alcanivorax	Algoriphagus	Alicycliphilus	Alicyclobacillus	Aliivibrio	Alistipes	Alkalilactibacillus	Alkalilimnicola	Alkaliphilus	Allochromatium	Alteromonas	Aminobacterium	Aminomonas	Ammonifex	Amycolatopsis	Anabaena	Anaerobaculum	Anaerococcus	Anaerofustis
MIP01-MA	45	2	79	0	6	8	0	232	0	1	2	2	0	7	2	7	7	0	2	0	0	0	2	0	1	1	0	9	0	0	0	8	0	2	1	19960	0	0	43	0	2	8	5	0	0	0	0	18	25
MIP01-MB	138	1	125	2	5	10	4	56	0	2	1	14	0	3	21	7	13	0	3	0	3	4	7	0	4	25	3	839	2	0	2	11	0	5	1	12891	0	1	78	2	3	4	8	1	2	2	6	48	32
MIP01-I1	0	0	0	2	0	0	0	0	0	0	0	0	0	0	2	2	0	0	0	0	0	0	0	0	3	0	0	0	0	0	1	0	0	0	0	3	0	0	0	0	0	0	0	0	0	0	0	0	0
MIP01-I2	0	0	8	1	0	0	0	0	0	0	0	0	0	0	0	6	0	0	0	0	0	0	0	0	0	0	0	2	0	0	0	0	0	0	0	3	0	0	5	0	0	0	0	0	0	0	0	0	0
MIP01-I3	0	0	68	0	0	0	0	0	0	0	4	0	1	0	8	9	135	0	0	0	0	0	0	0	3	2	0	1	0	0	0	1	0	1	1	7	0	0	4	0	0	0	0	0	0	0	0	4	1
MIP01-I4	3	0	15	1	0	2	0	19	0	0	2	0	0	0	16	198	47	0	0	0	1	0	0	0	163	0	0	0	1	0	0	0	0	0	0	0	0	0	2	0	0	0	3	0	0	0	0	9	0
MIP01-I5	15	0	22	19	0	0	1	50	0	0	0	0	0	1	8	1	9	0	0	0	1	0	0	0	0	1	0	3368	1	0	2	2	1	0	0	4	0	0	3	1	0	0	0	0	1	0	0	5	3
MIP02-MA	31	0	85	0	0	14	2	74	0	0	0	7	0	5	23	5	1	0	0	0	1	0	0	0	0	8	0	33	0	0	1	2	0	2	0	22952	0	0	18	1	0	6	7	0	3	0	0	20	34
MIP02-MB	81	1	43	0	0	7	0	333	0	0	0	1	0	0	0	9	29	0	1	0	3	0	1	0	1	2	1	2	0	0	0	0	0	0	0	1659	0	0	17	0	0	2	7	0	1	0	2	13	14
MIP02-I1	7	0	25	0	0	0	2	6	0	0	0	0	0	0	0	6	0	0	0	0	0	0	0	0	0	0	0	0	0	0	0	0	0	0	0	32	0	0	16	0	0	0	0	0	0	0	0	0	4
MIP02-I2	0	0	6	0	0	0	0	0	0	0	0	1	0	0	0	1	13	0	0	0	0	4	1	0	0	0	0	0	0	0	0	0	0	0	0	5	0	0	0	0	0	0	0	0	0	0	0	1	6
MIP02-I3	0	0	0	0	0	0	0	0	0	0	0	0	0	0	0	0	3	0	0	0	0	0	0	0	0	0	0	0	0	0	0	0	0	0	0	0	0	1	0	0	0	0	0	0	0	0	0	0	0
MIP02-I4	6	0	1	0	0	0	0	260	0	6	2	0	0	0	6	3	21	0	2	0	1	0	0	0	0	0	0	3515	0	0	0	0	0	0	0	14	0	0	2	3	0	0	0	0	3	0	0	6	6
MIP02-I5	1	0	20	0	3	0	1	17	0	0	0	1	0	0	12	0	28	0	2	0	0	0	1	0	3	0	0	302	0	0	0	0	0	0	1	1934	0	0	3	0	0	0	0	0	2	0	0	1	2
MIP03-MA	29	4	29	0	4	3	1	23	0	1	0	7	0	0	5	3	3	0	1	0	0	0	1	2	0	1	0	3341	1	0	0	1	0	1	0	5363	0	0	9	0	0	0	12	0	0	0	0	10	9
MIP03-MB	56	2	27	0	0	2	0	33	0	0	2	5	0	1	11	10	11	0	0	0	1	0	4	0	2	1	0	5	0	0	0	3	0	4	1	1310	0	0	25	0	0	2	5	1	1	0	5	31	17
MIP03-I1	0	0	3	0	0	0	0	0	0	0	0	1	0	0	0	0	0	0	3	0	0	10	0	0	0	0	0	2	0	0	0	1	0	0	0	41	0	0	0	0	0	0	0	0	0	0	0	0	0
MIP03-I2	3	0	9	0	4	0	0	9	0	0	1	0	0	0	5	0	2	0	0	0	0	8	8	0	1	0	0	7	0	0	0	0	0	1	0	42	0	0	0	0	0	0	0	0	1	0	0	1	8
MIP03-I3	0	0	3	0	0	0	0	0	0	0	0	0	0	0	2	4	0	0	0	0	0	0	0	0	0	0	0	5	0	0	0	0	0	0	0	57	0	0	0	0	1	0	0	0	0	0	0	0	0
MIP03-I4	2	0	16	0	0	0	0	4	0	0	0	1	0	1	0	0	0	0	0	0	2	0	0	0	0	0	0	0	0	0	0	0	0	0	0	22	0	0	1	0	0	0	0	0	0	0	0	2	6
MIP03-I5	6	0	37	0	0	0	0	20	0	0	0	0	0	0	1	5	20	0	0	0	0	0	0	0	0	0	0	0	0	0	0	0	0	0	0	2	0	0	16	0	0	0	2	0	1	1	0	0	4
MIP06-MA	51	5	53	2	4	5	5	457	0	0	3	2	0	2	8	5	4	0	0	0	0	0	3	0	0	8	0	230	0	0	1	0	0	0	1	490	0	0	31	1	0	0	6	0	1	0	2	10	18
MIP06-MB	29	0	66	0	3	1	1	141	1	0	0	0	1	1	4	1	0	0	2	0	1	0	1	0	1	0	0	0	0	0	0	4	0	6	1	2374	0	0	3	0	0	1	0	1	1	0	0	0	10
MIP06-I1	0	0	180	0	0	2	0	3	0	0	0	0	0	0	2	0	0	0	0	0	0	0	0	0	0	0	0	0	0	0	0	0	0	0	0	0	0	0	0	0	0	0	0	0	0	1	0	3	2
MIP06-I2	35	0	61	1	0	5	1	7	0	0	2	0	0	0	2	6	36096	0	6	0	1	1	0	0	5	0	5	0	0	0	1	0	1	2	0	0	0	0	34	0	0	0	1	0	3	3	0	5	27
MIP06-I3	9	0	56	0	0	0	1	7	0	0	1	2	1	1	5	2	66975	0	7	0	0	0	0	0	0	1	0	0	0	0	0	0	0	0	1	2	0	0	36	0	0	0	0	0	1	0	0	2	3
MIP06-I4	0	2	33	0	1	0	1	5	0	0	0	0	0	0	6	7	37	0	0	0	0	1	0	0	8	0	0	0	0	0	0	0	0	0	0	0	0	0	6	1	0	0	0	0	0	0	0	3	4
MIP06-I5	35	2	88	2	2	2	0	45	0	1	0	15	0	3	12	1	14	0	2	0	3	0	3	0	0	4	1	0	3	0	1	10	0	0	1	39	0	0	29	2	0	6	5	0	5	0	2	13	12
MIP07-MA	45	0	56	0	3	4	5	86	0	0	0	1	0	2	13	5	6	0	2	0	4	0	3	1	2	2	2	662	0	0	0	4	0	0	1	1996	0	0	25	0	1	0	3	1	1	0	2	9	19
MIP07-MB	57	5	76	1	2	11	0	80	0	1	0	10	3	5	11	1	26	0	0	0	0	0	13	6	7	2	0	470	0	0	2	2	0	1	0	2630	0	1	33	0	0	0	2	1	1	1	0	18	19
MIP07-I1	3	0	48	0	0	0	0	23	0	0	0	1	0	2	24	190	0	0	0	0	1	0	0	0	38	1	0	0	0	0	0	0	0	2	0	0	0	0	2	0	0	0	0	0	1	3	0	11	0
MIP07-I3	22	2	83	0	1	1	1	17	0	2	0	3	0	2	10	4	866	0	3	0	0	0	4	0	1	0	1	1	0	0	0	1	0	1	7	3	0	1	15	1	0	0	0	0	2	0	1	16	6
MIP07-I4	26	1	22	0	0	0	2	47	0	0	0	0	2	1	2	8	13	0	0	0	0	0	1	0	0	0	0	0	0	0	0	0	0	0	0	13	0	0	7	1	0	1	1	0	1	0	1	3	6
MIP07-I5	10	0	33	1	0	0	2	12	0	0	0	0	0	0	2	0	6	0	0	0	0	0	0	0	0	0	0	10	1	0	0	0	0	1	0	133	0	2	7	0	2	0	0	0	1	0	0	8	6
MIP08-MA	9	1	14	0	3	15	0	5	0	0	0	0	0	2	0	5	1	0	0	0	1	0	1	0	0	0	0	1	0	0	0	6	0	0	1	2451	0	0	14	1	0	1	4	0	1	0	1	6	15
MIP08-MB	103	2	112	0	3	0	3	43	0	1	0	0	0	0	0	97	39	0	2	0	2	0	0	0	11	4	0	1	0	0	0	2	0	0	2	20	0	0	23	1	1	2	1	1	5	0	0	29	22
MIP08-I1	0	0	11	0	0	0	11	10	0	0	0	0	0	0	8	156	0	0	0	0	0	0	1	0	38	0	0	0	0	0	0	0	2	0	0	0	0	0	0	0	0	0	0	0	0	8	1	5	0
MIP08-I2	24	1	89	4	0	0	6	21	1	1	0	5	0	5	34	1	1409	0	6	0	0	0	7	1	1	2	2	0	1	0	1	1	0	0	5	1	0	1	0	0	0	0	0	0	9	0	0	11	1
MIP08-I3	3	2	12	0	0	0	1	12	0	1	0	1	1	2	2	57	2550	0	5	0	0	2	1	0	9	0	0	1	1	0	0	1	0	0	0	0	0	0	8	1	1	0	1	0	2	0	0	11	1
MIP08-I4	9	0	2	1	0	1	0	2	0	0	0	0	0	0	14	3	37	0	0	0	0	2	3	0	0	0	0	0	1	0	0	11	0	0	0	82	0	0	3	0	0	0	0	1	0	0	0	3	0
MIP08-I5	26	0	87	0	7	2	3	70	0	3	1	1	0	3	6	11	22	0	1	0	2	0	1	0	0	6	0	20	1	0	0	1	0	2	0	454	0	0	23	1	0	1	2	1	1	2	2	15	19
MIP09-MA	60	0	46	0	0	1	12	10	0	0	0	1	0	2	5	7	1	0	2	0	1	0	1	2	4	1	0	1	0	0	0	0	0	2	1	2193	0	0	16	3	1	0	1	0	0	0	0	12	15
MIP09-MB	51	0	98	0	2	21	3	139	0	2	0	6	0	7	13	4	9	0	1	0	3	2	1	4	2	1	3	1474	0	0	0	3	0	2	11	3632	1	1	25	3	0	1	3	4	2	3	1	13	15
MIP09-I1	0	0	0	0	0	0	0	2	0	0	0	0	0	0	2	126	33	0	0	0	4	0	0	0	22	1	0	0	0	0	0	0	0	1	1	0	0	0	1	0	0	0	0	0	0	0	0	2	0
MIP09-I2	3	0	27	0	0	0	0	2	0	0	3	7	0	1	8	6	18	0	0	0	1	0	1	1	3	3	0	0	0	0	1	0	0	1	0	1	0	0	9	1	0	2	0	0	2	1	0	8	3
MIP09-I3	3	0	0	0	1	0	0	2	0	0	0	0	0	0	1	0	118	0	1	0	0	0	10	0	0	1	0	0	0	0	1	0	0	0	6	3	0	0	0	0	0	0	0	0	0	0	1	1	0
MIP09-I4	22	0	1	0	0	0	0	0	0	0	0	0	0	0	0	0	54	0	0	0	3	0	0	0	0	0	3	0	0	0	0	0	0	0	1	0	0	0	9	1	0	0	0	0	0	0	0	4	10
MIP09-I5	83	1	90	3	4	43	0	22	1	0	3	3	0	1	5	19	241	0	4	0	3	0	0	0	3	3	2	0	0	0	0	2	0	0	1	15	0	0	75	0	0	0	1	0	1	0	0	9	23
MIP12-MA	48	0	24	3	1	1	1	60	0	0	1	3	1	1	2	1	3	0	0	0	3	0	1	1	0	1	0	88	0	0	0	2	0	1	4	2197	0	0	8	0	0	0	2	3	0	0	0	8	5
MIP12-MB	44	0	27	0	1	3	1	88	0	0	0	1	0	2	1	5	3	0	0	0	0	0	0	0	0	4	1	269	0	0	0	6	0	0	4	7346	0	1	12	1	3	4	8	0	0	1	0	9	6
MIP12-I1	18	0	53	0	3	1	2	11	0	1	0	1	0	2	4	3	2	0	3	0	3	0	4	1	1	0	0	48	0	0	0	1	0	1	1	957	0	0	10	0	0	0	0	0	1	0	0	13	5
MIP12-I2	2	0	0	0	0	0	0	0	0	0	0	0	0	6	9	1	3	0	0	0	0	0	11	0	2	3	0	0	0	0	0	2	0	0	6	0	0	0	5	0	0	0	0	0	0	0	0	0	0
MIP12-I3	0	0	163	2	1	0	0	1	0	0	0	2	0	0	5	164	1	0	1	0	3	0	3	0	52	3	0	0	1	0	0	1	0	0	6	2	0	0	21	0	0	2	0	0	1	0	2	20	1
MIP12-I4	8	0	28	0	0	0	2	0	0	0	0	7	0	7	8	19	44	0	3	0	0	0	2	0	0	1	0	28217	0	0	1	4	0	0	0	13	0	0	11	1	1	0	0	0	2	0	0	10	0
MIP12-I5	21	1	39	3	0	0	0	44	0	0	2	3	0	0	1	0	6	0	1	0	0	0	0	0	1	1	0	11207	0	0	0	1	0	1	2	6	0	0	16	0	0	0	0	0	1	0	0	7	14
MIP13-MA	88	14	109	2	7	8	11	47	0	3	8	5	1	34	36	19	18	0	15	0	8	2	8	7	14	1	6	1589	3	0	2	36	0	0	5	2327	0	4	46	2	2	4	14	2	3	12	6	29	23
MIP13-MB	53	1	83	0	0	9	0	5	0	0	0	0	0	0	0	9	0	0	0	0	1	0	1	0	2	0	0	3	0	0	0	3	0	0	0	2078	0	0	4	0	1	2	1	0	1	0	0	10	6
MIP13-I1	2	0	0	1	0	0	1	0	0	0	0	2	0	4	27	2	1	0	0	0	0	0	0	0	1	1	1	0	1	0	0	1	0	0	0	11	0	0	4	0	0	0	0	0	2	0	0	1	0
MIP13-I3	7	9	20	0	2	4	3	40	0	1	2	5	7	7	74	50	6	0	9	0	2	0	3	0	42	14	1	3	0	0	2	3	0	2	12	5	0	4	11	2	1	0	0	1	5	6	2	14	3
MIP13-I4	65	1	17	1	1	0	2	0	0	0	0	1	1	2	11	9	5	0	0	0	0	0	2	0	7	0	0	1	0	0	1	1	0	0	3	19	0	0	23	0	1	0	0	0	1	0	2	3	2
MIP13-I5	10	0	5	1	0	1	2	6	0	0	0	0	0	0	11	28	15	0	0	0	0	0	0	0	2	0	0	0	0	0	0	0	0	2	1	2	0	0	26	0	1	0	0	0	0	0	1	2	0
MIP16-MA	16	0	35	0	0	1	1	92	0	0	1	1	0	0	4	5	2	0	0	0	0	0	0	0	0	0	0	104	0	0	1	0	0	0	7	3934	0	0	14	0	0	0	2	0	0	0	0	4	6
MIP16-MB	29	2	48	0	3	10	0	170	0	0	0	2	1	5	1	3	13	0	1	0	1	0	1	0	1	2	0	450	0	0	0	2	0	1	1	6345	0	2	16	1	0	6	8	1	0	0	1	28	15
MIP16-I1	1	0	0	0	0	0	0	0	0	0	0	1	0	0	5	0	0	0	0	0	0	0	0	0	0	0	0	0	0	0	0	0	0	0	1	183	0	0	1	0	0	0	0	0	0	0	1	4	0
MIP16-I2	1	0	1	1	0	0	1	56	0	1	1	2	0	0	1	1	13	0	4	0	1	0	0	0	1	1	2	3	1	0	0	0	0	0	0	61	0	0	5	0	1	0	0	0	1	1	0	2	2
MIP16-I3	0	3	0	4	0	0	1	63	0	0	0	0	0	4	3	4	140	0	0	0	0	0	0	0	1	0	0	0	0	0	0	0	2	0	15	174	0	0	0	0	0	0	0	0	0	0	0	1	0
MIP16-I4	12	1	31	0	1	10	6	964	0	1	1	2	0	4	16	38	85	0	1	0	1	0	4	0	3	0	0	1	0	0	0	3	0	0	3	4	0	0	29	0	0	1	1	1	2	0	4	17	1
MIP16-I5	27	0	27	0	2	0	1	164	0	0	0	1	0	2	4	24	0	0	0	0	2	0	1	0	2	1	0	0	0	0	0	0	0	1	0	6	0	0	8	0	0	0	0	0	2	0	0	9	20
MIP17-MA	134	10	123	2	1	7	5	571	0	0	2	6	0	5	22	10	8	0	1	0	2	0	1	0	1	3	1	256	6	0	1	10	0	2	4	13782	0	0	54	0	2	7	2	4	7	0	2	43	21
MIP17-MB	88	0	28	2	2	6	2	381	0	0	1	0	0	5	13	6	11	0	0	1	3	0	14	0	0	7	0	29	2	2	5	8	0	3	0	4176	0	0	31	0	1	5	2	4	2	0	1	47	15
MIP17-I1	4	1	8	7	0	1	4	3	0	1	1	4	1	5	48	7	28	0	10	0	1	0	1	0	1	6	0	4	2	0	2	0	0	5	4	51	0	3	10	1	0	0	1	0	6	0	0	3	2
MIP17-I3	2	6	1	1	3	0	0	0	1	4	2	3	0	2	6	6	57	1	2	0	0	0	1	0	5	2	0	0	1	0	0	0	0	1	8	0	0	0	2	0	2	0	3	2	2	1	1	3	1
MIP17-I4	1	0	9	0	0	0	2	42	0	0	3	0	0	1	5	7	247	0	1	0	0	0	5	0	7	0	0	1700	0	0	0	0	0	0	0	2	0	0	6	0	0	0	0	0	10	0	0	1	0
MIP17-I5	19	3	27	3	0	0	1	245	0	0	2	0	0	1	1	5	6	0	0	0	0	0	1	0	0	2	0	525	0	0	0	2	0	1	2	264	0	0	3	0	0	0	1	0	1	0	0	9	7
MIP19-MA	43	1	121	2	4	6	8	393	1	0	2	1	2	9	11	3	9	0	0	0	2	1	0	1	1	12	0	15	0	0	2	3	0	0	6	1009	0	0	27	1	5	1	0	1	6	3	2	16	15
MIP19-MB	13	0	83	0	0	4	2	3334	1	1	0	5	0	4	5	6	0	0	2	0	3	0	0	0	3	3	1	633	1	0	0	0	0	0	1	1494	0	1	20	0	1	2	3	0	0	0	3	12	4
MIP19-I1	2	1	7	0	0	0	2	212	0	0	0	1	1	4	2	4	4	1	0	0	0	0	1	0	5	5	0	0	0	0	8	0	0	1	1	4885	0	0	7	0	1	0	0	0	0	0	0	6	0
MIP19-I3	3	0	2	0	0	1	0	340	0	0	0	5	0	4	9	12	1	0	0	0	0	0	0	0	1	1	0	6	0	0	0	0	0	1	0	210	0	0	0	0	1	2	0	0	0	0	1	9	0
MIP19-I4	13	0	13	0	0	0	0	195	0	0	0	0	0	1	1	0	17	0	0	0	0	0	6	0	0	0	0	0	0	0	0	0	0	0	1	104	0	0	1	0	0	2	1	0	0	0	0	0	4
MIP19-I5	14	0	15	0	0	0	2	177	0	0	0	1	1	3	0	7	0	0	0	0	0	0	0	0	2	1	0	8	0	0	0	0	0	0	0	966	0	0	0	0	0	0	0	0	0	0	4	3	4
MIP21-MA	27	0	12	1	8	4	2	144	0	0	0	1	0	0	4	1	15	0	0	0	3	0	4	0	4	2	0	137	0	0	0	2	0	0	0	1164	0	0	43	0	0	4	0	4	2	0	3	10	18
MIP21-MB	33	0	27	0	3	3	0	42	0	0	0	3	0	1	2	0	4	0	0	0	3	0	0	0	0	1	0	68	0	0	0	3	0	0	0	1442	0	0	6	0	3	0	0	0	0	0	0	7	6
MIP21-I1	8	0	63	0	2	2	0	2	0	0	0	0	0	0	45	18	8	0	0	0	3	0	23	0	0	0	0	0	0	0	0	0	0	0	2	1	0	0	20	1	0	0	0	0	1	0	0	22	2
MIP21-I2	52	0	69	0	0	17	1	19	0	0	2	0	0	0	25	7	9	0	0	0	2	0	27	0	4	0	0	4	0	0	0	0	0	1	0	1	0	0	22	0	1	0	0	0	0	0	0	10	0
MIP21-I3	56	2	38	1	3	1	1	257	0	0	0	0	0	3	10	23	124	0	1	0	2	0	1	0	3	2	0	5	0	0	0	1	0	0	0	1258	0	0	13	3	0	2	0	1	0	0	0	15	21
MIP21-I4	45	0	15	0	0	0	0	20	0	0	0	1	0	3	2	2	318	0	1	0	0	0	0	0	0	1	0	4	0	0	0	0	0	0	0	304	0	0	4	0	0	1	0	1	0	0	0	4	17
MIP21-I5	10	0	23	0	0	1	2	32	0	0	0	3	0	0	2	5	2	0	0	0	1	0	0	3	0	0	0	377	0	0	0	0	0	0	0	44	0	0	9	0	2	1	0	0	0	0	0	1	0
[truncated: 583 more columns]
