# Supplementary material for: Microbial Succession in the Gut: Directional Trends of Taxonomic and Functional Change in a Birth Cohort of Spanish Infants
Source: PLoS Genet. 2014 Jun 5;10(6):e1004406. doi: 10.1371/journal.pgen.1004406 (PMC4046925; doi:10.1371/journal.pgen.1004406)
Supplement: Table S4 — Function abundances per sample. Numbers correspond to raw sequence counts. (TXT) [file pgen.1004406.s010.txt]

	2-Deoxyribonucleotide metabolism	Adaptations to atypical conditions	Aerobic	Amino acids and amines	Amino acids, peptides and amines	Amino sugars	Anaerobic	Anions	Aromatic amino acid family	Aspartate family	ATP-proton motive force interconversion	Biosynthesis	Biosynthesis and degradation of murein sacculus and peptidoglycan	Biosynthesis and degradation of polysaccharides	Biosynthesis and degradation of surface polysaccharides and lipopolysaccharides	Biosynthesis of cofactors, prosthetic groups, and carriers/Other	Biosynthesis of natural products	Biotin	Carbohydrates, organic alcohols, and acids	Cations and iron carrying compounds	Cell division	Cell envelope/Other	Cellular processes/Other	Central intermediary metabolism/Other	Chemoautotrophy	Chemotaxis and motility	Chlorophyll and bacteriochlorphyll	Chromosome-associated proteins	Conjugation	Conserved	Degradation	Degradation of DNA	Degradation of proteins, peptides, and glycopeptides	Degradation of RNA	Detoxification	DNA interactions	DNA replication, recombination, and repair	DNA transformation	DNA-dependent RNA polymerase	Domain	Electron transport	Energy metabolism/Other	Entner-Doudoroff	Enzymes of unknown specificity	Fatty acid and phospholipid metabolism/Other	Fermentation	Folic acid	General	Glutamate family
MIP01-A	45	31	1	120	117	18	31	97	72	152	36	155	264	54	141	139	0	32	42	209	118	18	2	30	0	10	0	10	0	84	1	2	69	49	36	197	542	86	74	2	208	102	0	131	5	31	39	380	80
MIP01-B	76	38	1	127	201	46	46	223	168	297	85	345	336	121	252	224	0	20	137	390	254	51	0	68	5	57	0	11	0	124	1	9	93	83	78	324	884	133	99	3	311	122	0	162	6	65	68	603	151
MIP01-I1	40	110	16	286	381	12	89	191	133	166	41	224	252	91	298	159	0	49	560	371	123	45	0	32	0	80	0	0	5	138	24	12	101	89	113	293	457	24	47	0	308	83	14	167	35	50	35	323	123
MIP01-I2	21	76	10	187	272	21	69	165	85	120	34	150	167	82	181	116	0	25	362	254	81	39	0	36	0	56	0	0	0	57	7	3	86	52	78	204	361	14	37	0	184	48	11	119	15	24	37	215	99
MIP01-I3	16	34	3	113	180	13	47	108	85	125	39	111	160	73	110	101	0	11	184	181	95	28	0	28	0	30	0	0	1	46	4	6	78	36	33	113	318	16	32	0	103	28	6	68	9	35	28	190	82
MIP01-I4	22	42	5	79	170	16	68	150	80	119	38	130	137	31	139	107	0	16	201	211	59	21	0	27	0	19	0	0	2	102	3	4	53	47	51	91	345	9	35	0	117	43	5	65	9	27	22	214	86
MIP01-I5	3	10	0	17	55	0	6	66	24	47	21	61	55	18	54	40	0	2	31	64	32	11	0	12	1	4	0	0	1	22	0	1	15	6	10	54	113	6	12	1	45	23	1	17	0	10	6	93	27
MIP02-A	47	38	0	99	124	5	15	95	71	95	33	176	248	35	159	136	1	18	40	218	108	26	6	37	1	12	0	9	0	69	0	4	68	61	25	196	476	72	60	0	194	51	0	99	2	27	28	358	69
MIP02-B	15	9	0	23	71	6	17	79	62	103	44	89	148	52	87	67	1	7	75	123	90	26	0	12	1	18	0	1	0	35	0	4	38	13	23	91	229	15	32	0	66	41	0	54	7	10	16	218	63
MIP02-I1	27	44	2	143	125	15	30	99	79	155	35	145	194	29	215	125	0	21	195	227	98	21	0	30	0	57	0	32	0	68	7	0	59	39	88	205	395	34	49	1	190	73	10	72	9	19	38	255	79
MIP02-I2	35	80	8	208	281	13	54	241	132	201	28	162	250	78	250	162	0	28	329	299	103	46	0	26	0	84	0	10	0	94	14	5	111	73	76	206	457	38	38	1	228	75	12	127	21	27	28	357	119
MIP02-I3	33	44	11	65	285	11	52	178	112	177	50	123	158	109	120	89	0	10	219	286	82	46	6	37	0	24	0	0	0	41	1	6	89	44	51	152	414	11	32	0	97	26	0	62	12	24	33	209	76
MIP02-I4	11	10	1	17	24	5	4	35	26	45	8	53	47	7	52	33	0	3	21	76	26	14	0	7	0	8	0	5	0	18	0	0	11	11	17	62	106	22	9	0	54	19	0	18	1	9	7	83	8
MIP02-I5	26	12	0	60	64	10	21	55	81	117	22	101	119	35	76	64	0	6	69	135	46	18	0	14	0	5	0	2	0	33	0	0	34	35	22	97	245	33	20	1	64	29	1	31	4	21	26	180	53
MIP03-A	31	31	0	106	73	19	11	93	56	127	30	162	183	20	260	142	0	35	64	204	91	7	1	33	1	10	0	30	0	73	0	3	80	65	50	232	420	131	42	1	177	70	0	81	2	40	28	328	100
MIP03-B	34	27	1	87	90	14	19	97	68	125	44	181	156	50	186	117	0	24	100	218	84	34	0	43	4	12	1	13	1	47	0	3	52	40	51	215	366	64	46	1	169	50	1	75	2	22	42	286	51
MIP03-I1	25	45	5	111	93	14	34	68	43	92	13	115	126	17	136	77	0	30	131	129	44	9	0	14	0	21	0	26	0	56	2	0	31	34	36	109	239	39	38	0	143	44	9	50	9	29	18	175	50
MIP03-I2	14	32	3	92	96	11	26	78	69	90	30	118	124	25	156	85	0	32	114	122	55	18	1	11	0	13	0	25	0	40	1	9	40	31	34	120	318	50	37	0	134	31	0	67	2	35	30	199	39
MIP03-I3	16	40	1	148	160	14	32	94	53	110	23	139	156	39	157	85	0	18	203	143	62	22	0	23	0	31	0	30	0	77	8	2	50	46	48	170	274	37	19	0	184	54	3	80	13	30	16	170	74
MIP03-I4	18	11	1	60	84	8	13	74	32	86	20	114	115	36	141	84	0	20	131	132	50	13	0	24	0	31	0	9	0	41	1	0	32	26	41	122	266	38	31	1	167	37	0	29	2	15	15	202	51
MIP03-I5	14	11	1	39	67	10	17	65	42	73	30	104	86	29	78	41	0	6	94	107	55	15	0	16	0	11	0	3	0	25	0	3	27	20	17	87	165	13	17	0	53	26	0	25	3	15	11	151	45
MIP06-A	26	9	1	41	71	7	16	87	50	83	22	102	154	43	82	67	0	6	36	176	108	14	1	21	2	12	1	4	0	44	0	1	32	23	26	134	298	19	37	1	115	47	0	80	3	25	9	192	80
MIP06-B	19	10	0	54	51	8	20	56	52	93	20	134	111	34	135	52	1	21	54	150	53	17	0	9	0	20	2	17	2	36	1	2	28	24	30	171	224	25	38	1	108	29	0	57	1	36	27	193	50
MIP06-I1	29	8	0	151	168	30	34	179	68	75	54	169	315	134	125	101	0	1	216	153	139	52	0	35	0	4	0	0	0	102	0	6	142	35	68	203	440	14	74	1	131	70	0	107	13	113	38	330	108
MIP06-I2	51	32	3	136	259	19	62	282	161	278	85	165	258	163	186	171	0	8	218	435	167	53	3	40	0	42	0	0	0	62	3	6	85	62	69	272	541	18	77	0	183	92	12	129	5	65	33	415	138
MIP06-I3	50	18	3	179	237	28	79	281	141	199	68	191	243	162	138	179	0	7	208	368	172	59	1	46	0	26	1	0	1	47	0	9	78	75	41	236	561	12	94	0	228	88	19	149	2	37	41	495	149
MIP06-I4	14	13	3	29	69	2	20	69	48	76	16	47	74	29	73	58	0	9	67	90	60	16	0	13	0	22	0	0	1	23	0	1	26	27	19	64	169	6	20	0	43	16	1	22	2	12	10	124	47
MIP06-I5	43	21	1	66	191	21	37	178	115	214	100	227	243	126	138	103	0	13	194	304	164	53	0	35	0	35	0	2	1	88	3	3	64	40	56	210	534	22	78	0	140	98	2	97	11	34	17	406	125
MIP07-A	23	10	0	35	44	6	11	64	38	73	20	82	71	30	48	53	0	11	35	91	58	14	0	11	0	18	0	0	0	29	0	2	11	15	14	86	171	13	24	1	64	21	0	25	1	13	16	130	37
MIP07-B	27	22	1	71	116	16	22	118	61	143	52	152	179	74	127	94	0	7	85	217	138	21	0	25	2	20	0	7	0	51	0	4	40	30	33	176	352	26	62	3	159	63	0	63	2	31	18	303	76
MIP07-I1	19	13	4	57	122	2	49	97	89	150	46	118	157	15	160	109	0	23	142	199	80	5	0	26	0	16	0	0	0	87	0	0	34	39	21	98	296	6	21	0	66	17	0	70	2	33	33	197	70
MIP07-I3	27	18	1	73	137	8	18	194	81	130	55	136	176	94	81	63	0	8	201	231	133	46	0	27	0	11	0	0	2	47	0	1	59	31	25	159	323	14	50	1	98	45	0	83	5	27	16	228	78
MIP07-I4	24	17	1	45	66	5	22	61	38	77	18	53	63	30	90	52	0	4	73	147	51	15	0	17	0	12	0	8	0	36	0	3	29	25	26	84	198	33	18	0	41	19	0	31	1	15	23	102	41
MIP07-I5	17	14	1	30	55	16	15	52	32	73	21	63	82	25	102	56	0	6	40	113	56	16	1	7	0	8	0	7	0	30	2	1	15	13	28	90	181	32	27	0	62	22	0	28	1	19	16	126	57
MIP08-A	10	14	0	39	30	9	7	38	22	80	8	58	90	15	73	53	0	10	24	92	36	10	0	11	0	9	0	7	0	20	0	2	15	9	14	74	153	18	16	0	82	25	0	24	2	18	11	122	32
MIP08-B	32	15	1	45	139	8	24	196	117	191	87	226	273	112	135	90	0	6	166	286	186	34	1	30	1	42	0	0	3	52	0	3	44	56	51	268	499	18	52	1	131	66	0	88	5	27	19	380	144
MIP08-I1	9	23	11	55	135	12	22	120	83	99	28	101	127	13	123	78	0	17	101	158	66	19	0	21	0	2	7	0	0	45	1	2	47	26	30	56	215	3	31	0	57	25	4	43	2	21	24	173	55
MIP08-I2	52	33	4	99	332	8	55	312	200	312	59	180	214	158	205	168	0	14	228	311	181	139	1	42	0	13	0	0	8	77	1	5	101	56	57	176	535	13	62	0	134	49	3	99	3	50	69	348	150
MIP08-I3	46	19	8	96	189	19	46	193	175	221	72	100	145	103	147	152	0	5	192	235	82	59	0	27	0	33	0	0	3	57	4	9	66	34	34	138	397	15	47	0	127	40	4	63	4	26	42	303	119
MIP08-I4	15	11	0	30	59	6	15	60	53	77	19	64	74	21	63	43	0	5	67	98	34	12	0	13	0	7	0	4	1	24	2	1	34	15	19	92	155	21	24	0	81	29	0	22	2	17	18	145	31
MIP08-I5	37	22	1	99	146	32	34	174	117	236	85	231	228	106	192	158	0	26	151	409	179	43	3	55	1	14	0	16	1	81	0	4	64	50	58	256	594	112	65	0	253	102	0	94	8	61	36	453	175
MIP09-A	14	6	0	28	42	9	17	75	56	85	52	91	96	34	91	62	0	11	35	105	70	3	0	19	0	32	3	1	1	36	0	4	15	20	15	98	197	37	20	0	79	21	0	30	1	5	30	168	33
MIP09-B	25	33	1	75	111	12	16	121	73	149	57	180	218	70	132	121	0	18	68	217	110	30	2	29	1	18	0	8	0	65	0	6	57	54	55	203	467	64	67	2	145	65	0	75	5	36	42	338	113
MIP09-I1	29	10	0	7	61	6	35	100	89	163	38	40	65	55	36	79	0	0	33	110	70	61	0	12	0	0	0	0	0	20	0	4	35	22	28	55	196	2	23	0	27	5	0	16	0	5	19	125	50
MIP09-I2	50	31	1	111	126	23	47	146	127	254	45	205	207	62	246	175	0	18	120	232	96	56	1	37	0	20	1	12	0	68	1	7	57	55	68	198	428	36	46	0	209	60	1	70	1	29	63	319	94
MIP09-I3	12	34	6	86	131	7	32	92	50	99	27	72	96	42	93	73	0	12	149	139	72	26	2	18	0	18	1	1	1	47	4	7	51	32	48	108	237	14	25	1	106	36	2	59	7	19	27	154	53
MIP09-I4	23	18	3	40	99	9	27	136	80	168	37	88	163	76	69	73	0	12	108	187	105	48	0	24	0	5	0	2	0	24	0	2	45	30	39	109	279	3	22	0	66	37	1	54	1	19	10	173	56
MIP09-I5	71	29	3	171	241	42	54	348	210	395	127	368	400	245	238	193	0	19	362	464	296	108	0	76	1	39	0	14	3	97	0	15	93	61	78	453	875	60	113	1	250	129	0	144	7	50	35	576	237
MIP12-A	11	1	0	17	24	6	9	44	30	48	15	57	46	17	48	32	0	0	22	55	38	15	0	7	0	15	0	3	0	18	0	0	1	12	12	61	104	23	7	0	54	12	0	28	2	4	7	82	20
MIP12-B	18	15	1	54	52	12	14	72	52	129	36	119	123	49	123	67	0	19	49	145	79	18	0	19	0	12	0	11	0	39	0	9	34	28	37	124	290	75	37	0	127	35	0	56	2	21	9	235	58
MIP12-I1	17	30	0	62	129	6	25	103	71	92	29	99	113	54	133	96	0	9	128	161	65	12	0	17	0	49	1	1	1	45	0	3	37	22	37	131	215	12	19	0	85	38	0	56	7	29	24	230	69
MIP12-I2	16	65	5	95	220	10	38	150	50	113	29	122	124	60	135	91	0	5	263	190	54	30	3	51	0	4	0	0	2	65	7	7	74	38	85	169	271	7	23	0	125	100	3	100	7	31	27	160	58
MIP12-I3	35	72	3	165	284	34	62	183	132	160	59	232	291	87	279	147	1	22	396	261	140	34	4	34	0	78	0	0	3	113	5	13	102	62	75	207	447	28	38	0	247	95	6	129	11	73	50	322	115
MIP12-I4	27	51	10	205	230	7	60	214	137	185	50	246	216	69	293	147	0	42	347	262	112	32	6	59	0	44	1	0	0	107	6	8	66	64	85	202	504	12	46	1	226	88	7	124	18	23	37	312	98
MIP12-I5	30	19	0	57	82	21	18	87	60	117	34	144	110	28	139	85	0	18	69	170	62	18	1	18	0	19	2	12	0	47	0	3	25	36	40	140	284	49	33	3	122	28	1	45	0	20	12	185	56
MIP13-A	25	34	1	86	101	16	17	144	82	188	68	245	224	84	156	101	0	15	115	262	133	41	1	44	1	35	1	19	0	76	0	6	52	50	37	228	465	47	50	1	171	57	0	88	7	27	41	322	135
MIP13-B	28	10	0	40	59	18	23	93	71	135	42	164	149	54	116	102	0	20	53	178	85	14	1	27	0	11	1	8	2	51	0	1	36	42	35	154	361	36	45	1	134	49	0	46	1	23	16	232	72
MIP13-I1	22	69	7	190	202	10	47	165	95	164	33	199	171	56	291	157	0	26	317	171	87	32	4	35	0	72	0	7	4	124	2	2	68	68	98	163	352	56	19	0	228	49	9	99	13	51	36	291	81
MIP13-I3	20	18	0	58	57	5	17	81	50	63	21	76	83	19	103	55	0	14	123	120	47	8	0	20	0	32	0	5	4	36	1	1	19	16	26	67	161	12	15	0	97	32	0	28	3	25	23	146	32
MIP13-I4	21	21	1	65	37	12	17	74	67	125	13	144	86	24	187	84	0	20	53	81	68	18	0	19	0	15	0	12	0	73	0	2	17	18	34	119	272	52	25	0	178	28	0	41	1	33	24	182	50
MIP13-I5	16	21	2	48	66	11	25	56	35	83	18	86	62	34	111	50	0	12	87	97	34	15	0	15	2	20	0	12	2	52	3	3	19	38	31	129	209	37	23	0	118	28	0	35	1	29	18	123	35
MIP16-A	8	10	2	17	41	5	19	58	26	71	30	69	96	21	47	51	0	11	38	77	48	14	0	7	1	10	0	1	0	26	0	0	14	13	15	97	185	38	15	0	58	19	0	34	3	17	6	136	34
MIP16-B	28	21	0	74	85	14	20	117	71	143	50	155	158	65	163	92	0	18	77	186	113	18	1	30	1	9	1	9	0	70	1	1	41	30	33	170	394	64	56	2	161	70	0	80	6	29	24	275	90
MIP16-I1	19	30	3	72	96	24	33	91	75	107	29	148	105	30	169	125	0	18	115	147	52	22	0	27	0	30	0	8	0	68	1	3	33	30	43	121	288	25	7	0	161	41	2	63	6	42	29	206	46
MIP16-I2	7	12	1	34	42	2	13	39	28	37	12	60	41	9	66	40	0	4	46	58	28	4	0	10	0	11	0	9	0	23	0	0	15	13	19	38	119	7	10	0	73	17	1	24	2	12	10	82	19
MIP16-I3	30	105	10	174	369	23	75	211	155	200	54	178	254	131	265	171	0	27	434	418	98	55	0	68	0	36	1	0	6	143	8	9	95	69	75	242	539	37	63	0	281	84	5	161	18	78	54	351	125
MIP16-I4	37	42	2	91	173	7	39	184	102	198	49	140	177	52	182	124	0	14	180	223	107	29	0	40	0	14	4	0	2	68	0	9	48	40	59	130	398	9	43	0	118	37	1	57	3	51	36	253	97
MIP16-I5	16	10	5	41	90	4	19	106	44	74	38	100	101	44	72	55	0	2	90	143	61	18	0	10	1	15	1	0	3	32	0	4	24	23	13	115	215	14	20	0	67	21	2	46	1	18	16	140	46
MIP17-A	56	42	0	143	132	32	42	234	137	266	96	336	275	91	267	201	0	24	131	285	212	37	1	53	0	59	0	21	1	130	0	1	66	68	49	392	655	125	67	5	303	87	0	98	7	64	61	571	126
MIP17-B	44	35	0	101	127	26	45	188	110	205	90	236	311	117	178	144	0	16	135	299	126	35	0	59	0	61	0	19	1	98	0	8	83	58	65	313	629	105	81	2	197	95	0	147	6	42	33	460	127
MIP17-I1	57	120	23	242	416	45	101	325	221	346	101	359	356	149	392	311	0	43	478	547	219	60	6	87	0	42	2	5	2	195	8	12	132	114	137	330	765	52	67	1	356	183	12	218	25	85	91	600	156
MIP17-I3	17	11	3	26	74	7	15	76	59	84	24	35	73	58	68	56	0	2	85	109	39	17	0	13	0	6	0	0	0	13	3	4	36	23	10	54	194	4	18	0	36	8	0	26	2	11	13	108	51
MIP17-I4	53	57	14	104	339	26	82	310	228	304	111	184	295	146	271	199	0	21	298	431	165	67	6	48	0	23	1	0	0	87	6	8	114	68	66	174	722	18	75	0	142	58	4	111	2	58	65	440	186
MIP17-I5	16	17	1	83	49	17	19	68	61	120	25	157	100	25	148	80	0	18	56	121	56	5	0	23	0	10	1	9	1	43	0	8	37	27	27	139	254	93	21	0	144	43	0	41	0	14	21	197	38
MIP19-A	13	15	0	32	53	7	24	90	56	113	38	116	114	41	94	85	0	7	53	115	94	22	0	30	0	7	1	0	1	45	0	3	35	23	17	123	293	38	34	0	114	41	0	45	2	15	26	232	58
MIP19-B	36	30	0	66	81	19	26	101	67	151	49	153	188	51	153	102	0	21	89	201	111	18	0	36	0	14	1	11	1	62	0	6	56	44	48	183	421	119	40	2	161	55	0	63	5	38	32	299	82
MIP19-I1	13	80	3	145	157	27	33	102	83	141	25	209	177	35	211	115	0	28	257	218	93	13	0	39	0	44	0	4	2	77	2	6	51	41	60	170	362	76	22	1	217	31	5	89	6	31	46	324	61
MIP19-I3	24	43	0	55	46	11	7	50	41	107	20	115	101	5	142	79	0	21	41	98	41	4	0	18	0	8	2	7	0	42	0	1	25	20	30	85	202	86	23	1	118	20	0	34	2	22	43	173	39
MIP19-I4	19	36	1	74	64	17	14	64	58	98	23	106	96	26	101	96	0	15	75	114	73	9	0	27	2	11	0	7	0	63	0	2	35	22	22	129	268	131	31	0	134	32	0	36	0	20	14	214	45
MIP19-I5	34	47	1	119	56	30	15	98	77	183	51	193	177	26	181	144	0	29	84	199	97	11	1	38	0	17	0	15	0	78	1	3	60	32	41	225	395	206	45	2	228	60	1	71	2	37	33	372	79
MIP21-A	17	8	2	38	63	5	15	77	44	74	26	77	97	45	52	49	0	6	44	116	61	19	0	10	1	16	0	3	0	34	0	1	33	29	15	98	237	20	28	0	74	33	0	49	3	17	18	149	52
MIP21-B	8	8	1	19	37	6	10	49	26	62	17	64	79	25	56	38	0	4	23	91	62	8	0	19	0	12	0	3	0	20	0	2	16	12	18	80	173	26	17	0	68	21	0	32	4	12	15	107	32
MIP21-I1	23	29	8	89	148	11	33	139	88	108	32	160	186	71	108	91	1	11	270	177	85	34	0	29	1	45	0	0	1	56	2	5	86	39	38	156	306	17	51	0	100	78	2	74	5	45	26	212	67
MIP21-I2	19	22	11	102	181	19	46	211	102	159	54	165	212	70	132	118	0	14	248	296	129	38	2	42	0	44	2	0	0	66	1	3	80	31	38	181	368	8	51	0	128	65	0	103	8	54	27	288	80
MIP21-I3	54	45	11	225	200	33	45	214	197	316	79	350	301	61	390	239	0	48	176	388	169	36	0	70	1	49	1	46	1	140	1	7	71	74	95	319	709	156	67	3	322	80	0	119	4	67	63	540	128
MIP21-I4	33	3	0	42	85	10	31	98	81	118	37	127	94	37	99	81	0	11	53	166	53	40	0	22	0	4	0	5	1	33	0	2	25	29	22	115	251	33	20	0	95	26	0	36	0	14	21	176	70
MIP21-I5	15	21	0	46	55	17	18	79	46	82	34	116	93	27	138	61	0	12	77	130	68	13	0	18	0	24	0	10	2	36	0	0	22	19	25	130	238	43	25	0	90	38	0	34	0	28	21	193	48
[truncated: 59 more columns]
