# Supplementary material for: Microbial Succession in the Gut: Directional Trends of Taxonomic and Functional Change in a Birth Cohort of Spanish Infants
Source: PLoS Genet. 2014 Jun 5;10(6):e1004406. doi: 10.1371/journal.pgen.1004406 (PMC4046925; doi:10.1371/journal.pgen.1004406)
Supplement: Table S9 — Taxonomic timecores. Timecores are defined as lists of genera present in all individuals at a given timepoint. All genera present in at least one timecore are listed and their presence (1) or absence (0) at each timecore is reported. (TXT) [file pgen.1004406.s015.txt]

Taxa	Core.all	Core.I1	Core.I2	Core.I3	Core.I4	Core.I5	Core.MA	Core.MB
Abiotrophia	0	0	0	0	0	1	1	1
Acetivibrio	0	0	0	0	1	1	1	1
Acholeplasma	0	0	0	0	0	0	1	0
Acidaminococcus	0	0	0	0	0	1	1	1
Actinobacillus	0	0	0	0	0	0	1	0
Actinomyces	0	0	0	0	0	0	1	0
Akkermansia	0	0	0	0	0	0	1	0
Alistipes	0	0	0	0	0	1	1	1
Alkaliphilus	0	0	0	0	1	0	1	1
Anaerococcus	0	0	0	0	0	0	1	0
Anaerofustis	0	0	0	0	0	0	1	1
Anaerostipes	0	0	0	0	1	1	1	1
Anaerotruncus	0	0	0	0	0	1	1	1
Atopobium	0	0	0	0	0	1	0	1
Bacillus	1	1	1	1	1	1	1	1
Bacteroides	1	1	1	1	1	1	1	1
Bifidobacterium	0	0	1	1	1	1	1	1
Blautia	0	0	0	0	1	1	1	1
Brachyspira	0	0	0	0	0	0	0	1
Bradyrhizobium	0	0	0	0	0	0	1
Burkholderia	0	0	1	1	0	0	1	1
Butyrivibrio	0	0	0	0		1	1	1
Caldicellulosiruptor	0	0	0	0		1	1	1
Campylobacter	0	0	0	0	1	1	1	1
Candidatus Solibacter	0	0	0	0	0	0	0	1
Capnocytophaga	0	0	0	0	0	0	1	0
Catenibacterium	0	0	0	0	1	1	0	1
Chryseobacterium	0	0	0	0	0	0	0	1
Citrobacter	0	0	1	1	1	1	0	0
Clostridium	1	1	1	1	1	1	1	1
Collinsella	0	0	1	0	1		1	1
Cronobacter	0	0	1	0	0	0	0	0
Coprobacillus	0	0	0	0	0	0	1	1
Coprococcus	0	0	0	0	1	1	1	1
Corynebacterium	0	0	0	0	1	0	1	1
Cyanothece	0	0	0	0	0	0	1	1
Desulfitobacterium	0	0	0	0	0	1	1	1
Desulfobacterium	0	0	0	0	0	0	0	1
Desulfotomaculum	0	0	0	0	0	1	1	1
Desulfovibrio	0	0	0	0	0	0	1	1
Dialister	0	0	0	0	0	0	1	1
Dorea	0	0	0	0	1	1	1	1
Eggerthella	0	0	1	0	0	1	1	1
Enterococcus	1	1	1	1	1	1	1	1
Epulopiscium	0	0	0	0	0	0	1	1
Escherichia	1	1	1	1	1	1	1	1
Eubacterium	1	1	1	1	1	1	1	1
Faecalibacterium	0	0	1	0	1	1	1	1
Fibrobacter	0	0	0	0	0	0	0	1
Finegoldia	0	0	0	0	0	0	0	1
Flavobacterium	0	0	0	0	0	0	0	1
Frankia	0	0	0	0	0	0	0	1
Fusobacterium	0	0	0	0	1	1	1	1
Gardnerella	0	0	1	0	0	0	0	0
Geobacillus	0	0	0	0	0		1	1
Geobacter	0	0	0	0	0	1	0	1
Gordonibacter	0	0	0	0	0	0	1	1
Granulicatella	0	0	0	0	0	0	0	1
Haemophilus	0	0	1	0	1	1	0	1
Helicobacter	0	0	0	0	0	0	1	1
Heliobacterium	0	0	0	0	1	0	0	1
Holdemania	0	0	0	0	1	1	1	1
Klebsiella	0	0	1	1	0	0	0	0
Lactobacillus	1	1	1	1	1	1	1	1
Leadbetterella	0	0	0	0	0	0	0	1
Leptospira	0	0	0	0	0	0	0	1
Leptotrichia	0	0	0	0	0	1	1	1
Listeria	0	0	0	0	0	0	1	1
Megasphaera	0	0	0	0	0	1	0	1
Methylobacterium	0	0	0	0	0	0	1	0
Microscilla	0	0	0	0	0	0	1	0
Mitsuokella	0	0	0	0	0	0	1	1
Mobiluncus	0	0	0	0	0	0	0	1
Mucilaginibacter	0	0	0	0	0	0	1	0
Mycobacterium	0	0	1	0	0	0	0	0
Mycoplasma	0	0	0	0	0	0	0	1
Olsenella	0	0	0	0	0	0	0	1
Oribacterium	0	0	0	0	1	1	1	1
Oxalobacter	0	0	0	0	0	0	0	1
Paenibacillus	0	0	1	0	1	1	1	1
Parabacteroides	0	0	0	0	0	1	1	1
Pedobacter	0	0	0	0	0	0	1	1
Pelobacter	0	0	0	0	0	0	1	0
Peptoniphilus	0	0	0	0	0	0	1	1
Porphyromonas	0	0	0		0	1	1	1
Prevotella	1	1	1	1	1	1	1	1
Prochlorococcus	0	0	0	1	0	0	0	0
Providencia	0	0	1	0	0	0	0	0
Pseudoflavonifractor	0	0	0	1	1	1	1	1
Pseudomonas	0	0	0	1	1	0	0	1
Pyramidobacter	0	0	0	0	0	0	1	1
Roseburia	0	0	0	0	1	1	1	1
Ruminococcus	0	0	1	1	1	1	1	1
Salmonella	0	0	1	1	1	1	0	0
Sebaldella	0	0	0	0	0	0	0	1
Selenomonas	0	0	0	0	1	1	1	1
Shewanella	0	0	0	1	0	0	0	0
Shigella	0	0	1	1	0	0	0	0
Shuttleworthia	0	0	0		0	0	0	1
Slackia	0	0	0	0	0	0	1	1
Sphingobacterium	0	0	0	0	0	0	1	1
Spirochaeta	0	0	0	0	0	0	1	1
Spirosoma	0	0	0	0	0	0	1	0
Staphylococcus	0	1	1	0	0	0	1	1
Spirosoma	0	0	0	0	0	0	1	0
Streptococcus	1	1	1	1	1	1	1	1
Streptomyces	0	1	0	1	1	1	1	1
Subdoligranulum	0	0	0	0	0	1	1	1
Synechococcus	0	0	0	0	0	0	0	1
Syntrophomonas	0	0	0	0	0	0	1	0
Treponema	0	0	0	0	0	1	1	1
Turicibacter	0	0	0	0	0	0	1	1
Veillonella	0	1	1	0	1	1	1	1
Vibrio	1	1	1	1	1	1	1	1
Victivallis	0	0	0	0	0	0	1	1
Xanthomonas	0	0	0	0	0	0	1	0
Yersinia	0	0	1	1	0	0	0	0
