# Supplementary material for: Microbial Succession in the Gut: Directional Trends of Taxonomic and Functional Change in a Birth Cohort of Spanish Infants
Source: PLoS Genet. 2014 Jun 5;10(6):e1004406. doi: 10.1371/journal.pgen.1004406 (PMC4046925; doi:10.1371/journal.pgen.1004406)
Supplement: Table S10 — Functional timecores. Timecores are defined as lists of functions present in all individuals at a given timepoint. All functions present in at least one timecore are listed and their presence (1) or absence (0) at each timecore is reported. (TXT) [file pgen.1004406.s016.txt]

Functions	Core.all	Core.I1	Core.I2	Core.I3	Core.I4	Core.I5	Core.MA	Core.MB
Adaptations to atypical conditions	1	1	1	1	1	1	1	1
Aerobic	0	0	1	0	0	0	0	0
Amino acids peptides and amines	1	1	1	1	1	1	1	1
Amino acids and amines	1	1	1	1	1	1	1	1
Amino sugars	0	1	1	1	1	0	1	1
Anaerobic	1	1	1	1	1	1	1	1
Anions	1	1	1	1	1	1	1	1
Aromatic amino acid family	1	1	1	1	1	1	1	1
Aspartate family	1	1	1	1	1	1	1	1
ATP proton motive force interconversion	1	1	1	1	1	1	1	1
Biosynthesis	1	1	1	1	1	1	1	1
Biosynthesis and degradation of murein sacculus and peptidoglycan	1	1	1	1	1	1	1	1
Biosynthesis and degradation of polysaccharides	1	1	1	1	1	1	1	1
Biosynthesis and degradation of surface polysaccharides and lipopolysaccharides	1	1	1	1	1	1	1	1
Biosynthesis of cofactors prosthetic groups and carriers Other	1	1	1	1	1	1	1	1
Biosynthesis of natural products	0	0	0	0	0	0	0	0
Biotin	0	0	1	1	1	1	0	1
Carbohydrates organic alcohols and acids	1	1	1	1	1	1	1	1
Cations and iron carrying compounds	1	1	1	1	1	1	1	1
Cell division	1	1	1	1	1	1	1	1
Cell envelope Other	1	1	1	1	1	1	1	1
Cellular processes Other	0	0	0	0	0	0	0	0
Central intermediary metabolism Other	1	1	1	1	1	1	1	1
Chemoautotrophy	0	0	0	0	0	0	0	0
Chemotaxis and motility	0	0	1	1	1	1	1	1
Chlorophyll and bacteriochlorphyll	0	0	0	0	0	0	0	0
Chromosome associated proteins	0	0	0	0	0	0	0	0
Conjugation	0	0	0	0	0	0	0	0
Conserved	1	1	1	1	1	1	1	1
Degradation	0	0	0	0	0	0	0	0
Degradation of DNA	0	0	0	1	0	0	0	1
Degradation of proteins peptides and glycopeptides	1	1	1	1	1	1	1	1
Degradation of RNA	1	1	1	1	1	1	1	1
Detoxification	1	1	1	1	1	1	1	1
DNA dependent RNA polymerase	1	1	1	1	1	1	1	1
DNA interactions	1	1	1	1	1	1	1	1
DNA replication recombination and repair	1	1	1	1	1	1	1	1
DNA transformation	1	1	1	1	1	1	1	1
Domain	0	0	0	0	0	0	0	0
Electron transport	1	1	1	1	1	1	1	1
Energy metabolism Other	1	1	1	1	1	1	1	1
Entner Doudoroff	0	0	0	0	0	0	0	0
Enzymes of unknown specificity	1	1	1	1	1	1	1	1
Fatty acid and phospholipid metabolism Other	0	0	1	1	0	0	1	1
Fermentation	1	1	1	1	1	1	1	1
Folic acid	1	1	1	1	1	1	1	1
General	1	1	1	1	1	1	1	1
Glutamate family	1	1	1	1	1	1	1	1
Glutathione and analogs	0	0	0	0	0	0	0	0
Glycolysis	1	1	1	1	1	1	1	1
Heme porphyrin and cobalamin	1	1	1	1	1	1	1	1
Histidine family	1	1	1	1	1	1	1	1
Lipoate	0	0	0	0	0	0	0	0
Menaquinone and ubiquinone	1	1	1	1	1	1	1	1
Methanogenesis	0	0	0	0	0	0	0	0
Mobile and extrachromosomal element functions Other	0	0	1	1	1	1	1	1
Molybdopterin	0	1	1	1	1	0	0	1
Nitrogen fixation	0	0	0	0	0	1	1	1
Nitrogen metabolism	0	1	1	1	1	1	0	0
Nucleosides purines and pyrimidines	0	0	1	1	1	1	0	1
Nucleotide and nucleoside interconversions	1	1	1	1	1	1	1	1
One carbon metabolism	0	1	1	1	1	1	0	1
Pantothenate and coenzyme A	1	1	1	1	1	1	1	1
Pathogenesis	0	0	0	0	0	0	0	0
Pentose phosphate pathway	1	1	1	1	1	1	1	1
Phosphorus compounds	1	1	1	1	1	1	1	1
Photosynthesis	0	0	0	0	0	0	0	0
Plasmid functions	0	0	0	0	0	0	0	0
Polyamine biosynthesis	0	0	1	1	1	1	1	1
Prophage functions	0	0	1	1	0	1	1	1
Protein and peptide secretion and trafficking	1	1	1	1	1	1	1	1
Protein folding and stabilization	1	1	1	1	1	1	1	1
Protein interactions	0	1	1	0	1	1	1	1
Protein modification and repair	1	1	1	1	1	1	1	1
Protein synthesis Other	1	1	1	1	1	1	1	1
PTS	1	1	1	1	1	1	1	1
Purine ribonucleotide biosynthesis	1	1	1	1	1	1	1	1
Purines pyrimidines nucleosides and nucleotides Other	1	1	1	1	1	1	1	1
Pyridine nucleotides	1	1	1	1	1	1	1	1
Pyridoxine	0	0	1	1	1	1	1	1
Pyrimidine ribonucleotide biosynthesis	1	1	1	1	1	1	1	1
Pyruvate dehydrogenase	0	0	0	0	0	0	0	0
Pyruvate family	1	1	1	1	1	1	1	1
Regulatory functions Other	1	1	1	1	1	1	1	1
Restriction	0	0	0	0	0	1	1	1
Riboflavin FMN and FAD	1	1	1	1	1	1	1	1
Ribosomal proteins synthesis and modification	1	1	1	1	1	1	1	1
RNA processing	1	1	1	1	1	1	1	1
Role category not yet assigned	0	0	0	0	0	0	0	0
Salvage of nucleosides and nucleotides	1	1	1	1	1	1	1	1
Serine family	1	1	1	1	1	1	1	1
Small molecule interactions	0	0	1	0	0	0	0	0
Sporulation and germination	1	1	1	1	1	1	1	1
Sugars	1	1	1	1	1	1	1	1
Sulfur metabolism	0	0	1	0	1	1	1	1
Surface structures	0	1	1	1	0	0	1	1
TCA cycle	0	1	0	0	0	0	0	0
Thiamine	1	1	1	1	1	1	1	1
Toxin production and resistance	1	1	1	1	1	1	1	1
Transcription factors	1	1	1	1	1	1	1	1
Translation factors	1	1	1	1	1	1	1	1
Transport and binding proteins Other	1	1	1	1	1	1	1	1
Transposon functions	0	0	0	0	0	0	0	0
tRNA aminoacylation	1	1	1	1	1	1	1	1
tRNA and rRNA base modification	1	1	1	1	1	1	1	1
Two component systems	1	1	1	1	1	1	1	1
Unknown substrate	1	1	1	1	1	1	1	1
X2 Deoxyribonucleotide metabolism	1	1	1	1	1	1	1	1
